# Supplementary material for: Inherited Proteoglycan Biosynthesis Defects—Current Laboratory Tools and Bikunin as a Promising Blood Biomarker
Source: Genes (Basel). 2021 Oct 20;12(11):1654. doi: 10.3390/genes12111654 (PMC8625474; doi:10.3390/genes12111654)
Supplement: Supplementary file 1 [file genes-12-01654-s001.zip]

Archive with 1 entries (1 files):
- genes-1418070-supplementary.pdf
